# Supplementary material for: Beyond Mortality: Textbook Outcome as a Novel Quality Metric in Cardiothoracic Surgical Care
Source: J Clin Med. 2025 Oct 28;14(21):7660. doi: 10.3390/jcm14217660 (PMC12609948; doi:10.3390/jcm14217660)
Supplement: Supplementary file 1 [file jcm-14-07660-s001.zip]

Archive with 3 entries (2 files):
- jcm-3914623-supplementary/
- jcm-3914623-supplementary/File S1-PRISMA_2020_checklist_revised.pdf
- jcm-3914623-supplementary/jcm-3914623-supplementary File S2.pdf
